# Supplementary material for: Cell-Matrix Interactions Contribute to Barrier Function in Human Colon Organoids
Source: Front Med (Lausanne). 2022 Mar 10;9:838975. doi: 10.3389/fmed.2022.838975 (PMC8960989; doi:10.3389/fmed.2022.838975)
Supplement: Supplementary Table 1 — GO-based STRING enrichment data. [file Table_1.XLSX]

## Sheet: Biological Process_GO
Supplementary Table 1: Gene Ontology-based STRING enrichment data (Biological Process)
#term ID	term description	observed gene count	background gene count	strength	false discovery rate	matching proteins in your network (labels)
GO:0031581	Hemidesmosome assembly	6	12	2.76	5.11e-11	LAMC1,LAMC2,DST,PLEC,LAMA3,LAMB3
GO:0030198	Extracellular matrix organization	10	338	1.53	4.21e-10	LAMB1,LAMC1,LAMC2,NID1,LAMA3,COL4A2,HSPG2,LAMA1,LAMB3,LAMB2
GO:0007155	Cell adhesion	12	925	1.17	2.92e-09	VCL,LAMB1,LAMC1,LAMC2,NID1,DST,LAMA3,DSP,KRT18,LAMA1,LAMB3,LAMB2
GO:0009888	Tissue development	13	1760	0.93	9.7e-08	VCL,LAMB1,LAMC1,LAMC2,LAMA3,COL4A2,HSPG2,DSP,KRT18,LAMA1,LAMB3,LAMB2,KRT8
GO:0034330	Cell junction organization	9	493	1.32	1.75e-07	VCL,LAMC1,LAMC2,DST,PLEC,LAMA3,DSP,LAMB3,LAMB2
GO:0016043	Cellular component organization	17	5447	0.56	6.47e-07	VCL,LAMB1,LAMC1,LAMC2,NID1,DST,PLEC,LAMA3,COL4A2,HSPG2,DSP,KRT18,LAMA1,LAMB3,LAMB2,KRT8,EPPK1
GO:0009653	Anatomical structure morphogenesis	13	2165	0.84	9.48e-07	VCL,LAMB1,LAMC1,LAMC2,LAMA3,COL4A2,HSPG2,DSP,KRT18,LAMA1,LAMB3,LAMB2,KRT8
GO:0045104	Intermediate filament cytoskeleton organization	5	49	2.07	1.07e-06	DST,PLEC,DSP,KRT18,EPPK1
GO:0034329	Cell junction assembly	7	280	1.46	2.7e-06	VCL,LAMC1,LAMC2,DST,PLEC,LAMA3,LAMB3
GO:0007492	Endoderm development	5	76	1.88	6.96e-06	LAMB1,LAMC1,LAMA3,COL4A2,LAMB3
GO:0031589	Cell-substrate adhesion	6	182	1.58	8.44e-06	VCL,LAMB1,LAMC1,NID1,LAMB3,LAMB2
GO:0071711	Basement membrane organization	4	25	2.27	8.86e-06	LAMB1,NID1,LAMB3,LAMB2
GO:0009887	Animal organ morphogenesis	9	967	1.03	2.85e-05	LAMB1,LAMC1,LAMC2,LAMA3,HSPG2,DSP,LAMA1,LAMB3,LAMB2
GO:0035987	Endodermal cell differentiation	4	41	2.05	4.96e-05	LAMB1,LAMA3,COL4A2,LAMB3
GO:0034446	Substrate adhesion-dependent cell spreading	4	49	1.97	9.24e-05	LAMB1,LAMC1,LAMB3,LAMB2
GO:0070831	Basement membrane assembly	3	9	2.58	9.47e-05	LAMB1,LAMB3,LAMB2
GO:0000904	Cell morphogenesis involved in differentiation	7	566	1.15	0.00019	VCL,LAMB1,LAMC1,LAMC2,LAMA1,LAMB3,LAMB2
GO:0048731	System development	14	4426	0.56	0.00022	VCL,LAMB1,LAMC1,LAMC2,NID1,LAMA3,COL4A2,HSPG2,DSP,KRT18,LAMA1,LAMB3,LAMB2,KRT8
GO:0030154	Cell differentiation	13	3702	0.61	0.0003	VCL,LAMB1,LAMC1,LAMC2,LAMA3,COL4A2,HSPG2,DSP,KRT18,LAMA1,LAMB3,LAMB2,KRT8
GO:0022607	Cellular component assembly	11	2359	0.73	0.00032	VCL,LAMB1,LAMC1,LAMC2,DST,PLEC,LAMA3,LAMB3,LAMB2,KRT8,EPPK1
GO:0008544	Epidermis development	6	419	1.22	0.00061	LAMC2,LAMA3,DSP,KRT18,LAMB3,KRT8
GO:0048513	Animal organ development	12	3197	0.64	0.00061	LAMB1,LAMC1,LAMC2,NID1,LAMA3,HSPG2,DSP,KRT18,LAMA1,LAMB3,LAMB2,KRT8
GO:0009611	Response to wounding	6	532	1.11	0.0019	VCL,DST,PLEC,DSP,LAMB2,EPPK1
GO:0040011	Locomotion	8	1251	0.87	0.0019	LAMB1,LAMC1,LAMC2,DST,LAMA3,LAMA1,LAMB3,LAMB2
GO:0051270	Regulation of cellular component movement	7	1009	0.9	0.0052	VCL,LAMB1,LAMC2,LAMA3,DSP,LAMA1,EPPK1
GO:0006928	Movement of cell or subcellular component	8	1501	0.79	0.0066	LAMB1,LAMC1,LAMC2,DST,LAMA3,LAMA1,LAMB3,LAMB2
GO:0060429	Epithelium development	7	1109	0.86	0.0092	VCL,LAMA3,DSP,KRT18,LAMA1,LAMB2,KRT8
GO:0042060	Wound healing	5	439	1.12	0.0114	VCL,DST,PLEC,DSP,EPPK1
GO:0048468	Cell development	8	1629	0.75	0.0114	VCL,LAMB1,LAMC1,LAMC2,LAMA1,LAMB3,LAMB2,KRT8
GO:0032836	Glomerular basement membrane development	2	10	2.36	0.0177	NID1,LAMB2
GO:0097284	Hepatocyte apoptotic process	2	11	2.32	0.0205	KRT18,KRT8
GO:0098609	Cell-cell adhesion	5	505	1.06	0.0205	VCL,LAMB1,LAMA3,DSP,KRT18
GO:0030334	Regulation of cell migration	6	865	0.9	0.0221	VCL,LAMB1,LAMC2,LAMA3,LAMA1,EPPK1
GO:0048646	Anatomical structure formation involved in morphogenesis	6	883	0.89	0.0242	LAMB1,LAMA3,COL4A2,HSPG2,LAMB3,KRT8
GO:0090136	Epithelial cell-cell adhesion	2	16	2.16	0.0356	VCL,DSP
GO:0070268	Cornification	3	113	1.49	0.0413	DSP,KRT18,KRT8
GO:0032989	Cellular component morphogenesis	5	614	0.97	0.0438	VCL,LAMC2,LAMA1,LAMB2,KRT8
GO:0048870	Cell motility	6	1018	0.83	0.0465	LAMB1,LAMC1,DST,LAMA3,LAMB3,LAMB2

## Sheet: Molecular Function_GO
Supplementary Table 1: Gene Ontology-based STRING enrichment data (Molecular Function)
#term ID	term description	observed gene count	background gene count	strength	false discovery rate	matching proteins in your network (labels)
GO:0005198	Structural molecule activity	15	635	1.43	3.73e-17	VCL,LAMB1,LAMC1,NID1,DST,PLEC,LAMA3,COL4A2,HSPG2,DSP,KRT18,LAMA1,LAMB3,LAMB2,EPPK1
GO:0005201	Extracellular matrix structural constituent	8	119	1.89	1.51e-10	LAMB1,LAMC1,NID1,COL4A2,HSPG2,LAMA1,LAMB3,LAMB2
GO:0050839	Cell adhesion molecule binding	10	538	1.33	7.71e-09	VCL,LAMB1,DST,PLEC,LAMA3,HSPG2,DSP,KRT18,LAMB3,LAMB2
GO:0005178	Integrin binding	6	147	1.67	3.1e-06	LAMB1,DST,LAMA3,HSPG2,LAMB3,LAMB2
GO:0044877	Protein-containing complex binding	9	1216	0.93	0.00023	LAMB1,NID1,DST,LAMA3,HSPG2,LAMB3,LAMB2,KRT8,EPPK1
GO:0097110	Scaffold protein binding	3	58	1.77	0.0165	DSP,KRT18,KRT8

## Sheet: Cellular Component_GO
Supplementary Table 1: Gene Ontology-based STRING enrichment data (Cellular Components)
#term ID	term description	observed gene count	background gene count	strength	false discovery rate	matching proteins in your network (labels)
GO:0005604	Basement membrane	11	96	2.12	2.26e-18	LAMB1,LAMC1,LAMC2,NID1,DST,LAMA3,COL4A2,HSPG2,LAMA1,LAMB3,LAMB2
GO:0043256	Laminin complex	7	11	2.86	3.46e-15	LAMB1,LAMC1,LAMC2,LAMA3,LAMA1,LAMB3,LAMB2
GO:0005576	Extracellular region	16	4166	0.65	1.22e-07	VCL,LAMB1,LAMC1,LAMC2,NID1,DST,PLEC,LAMA3,COL4A2,HSPG2,DSP,KRT18,LAMA1,LAMB3,LAMB2,KRT8
GO:0005615	Extracellular space	14	3195	0.7	1.67e-06	VCL,LAMB1,LAMC1,LAMC2,NID1,PLEC,LAMA3,COL4A2,HSPG2,DSP,KRT18,LAMA1,LAMB2,KRT8
GO:0070161	Anchoring junction	9	820	1.1	2.63e-06	VCL,DST,PLEC,HSPG2,DSP,KRT18,LAMA1,KRT8,EPPK1
GO:0070062	Extracellular exosome	12	2099	0.82	2.7e-06	VCL,LAMB1,LAMC1,NID1,PLEC,LAMA3,COL4A2,HSPG2,DSP,KRT18,LAMB2,KRT8
GO:0005606	laminin-1 complex	3	3	3.06	2.71e-06	LAMB1,LAMC1,LAMA1
GO:0045111	Intermediate filament cytoskeleton	6	237	1.46	7.76e-06	DST,PLEC,DSP,KRT18,KRT8,EPPK1
GO:0030056	Hemidesmosome	3	7	2.69	1.23e-05	DST,PLEC,EPPK1
GO:0099081	Supramolecular polymer	8	947	0.99	8.94e-05	VCL,DST,PLEC,COL4A2,DSP,KRT18,KRT8,EPPK1
GO:0005882	Intermediate filament	5	199	1.46	0.00011	DST,DSP,KRT18,KRT8,EPPK1
GO:0031982	Vesicle	13	3879	0.59	0.00012	VCL,LAMB1,LAMC1,NID1,DST,PLEC,LAMA3,COL4A2,HSPG2,DSP,KRT18,LAMB2,KRT8
GO:0043034	Costamere	3	19	2.26	0.00012	VCL,PLEC,KRT8
GO:0030054	Cell junction	10	2075	0.74	0.00024	VCL,DST,PLEC,HSPG2,DSP,KRT18,LAMA1,LAMB2,KRT8,EPPK1
GO:0005911	Cell-cell junction	6	490	1.15	0.00032	VCL,DSP,KRT18,LAMA1,KRT8,EPPK1
GO:0005607	laminin-2 complex	2	2	3.06	0.00052	LAMB1,LAMC2
GO:0005608	laminin-3 complex	2	2	3.06	0.00052	LAMA1,LAMB2
GO:0005610	laminin-5 complex	2	3	2.88	0.00076	LAMA3,LAMB3
GO:0043259	laminin-10 complex	2	3	2.88	0.00076	LAMB1,LAMC1
GO:0043260	laminin-11 complex	2	3	2.88	0.00076	LAMC1,LAMB2
GO:0099512	Supramolecular fiber	7	939	0.93	0.00076	VCL,DST,PLEC,DSP,KRT18,KRT8,EPPK1
GO:0030055	Cell-substrate junction	5	413	1.14	0.002	VCL,DST,PLEC,HSPG2,EPPK1
GO:0030016	Myofibril	4	227	1.31	0.0035	VCL,DST,PLEC,KRT8
GO:0005916	Fascia adherens	2	10	2.36	0.0039	VCL,DSP
GO:0045095	Keratin filament	3	92	1.57	0.0057	KRT18,KRT8,EPPK1
GO:0005788	Endoplasmic reticulum lumen	4	308	1.17	0.0098	LAMB1,LAMC1,COL4A2,LAMB2
GO:0016327	Apicolateral plasma membrane	2	19	2.08	0.011	KRT8,EPPK1
GO:0032991	Protein-containing complex	12	5073	0.43	0.011	VCL,LAMB1,LAMC1,LAMC2,NID1,LAMA3,COL4A2,HSPG2,LAMA1,LAMB3,LAMB2,KRT8
GO:0042383	Sarcolemma	3	132	1.42	0.0142	VCL,PLEC,KRT8
GO:0030057	Desmosome	2	25	1.96	0.0168	VCL,DSP
GO:0005925	Focal adhesion	4	405	1.06	0.0233	VCL,DST,PLEC,HSPG2
